# Supplementary material for: Effects of Climatic Factors on Diarrheal Diseases among Children below 5 Years of Age at National and Subnational Levels in Nepal: An Ecological Study
Source: Int J Environ Res Public Health. 2022 May 18;19(10):6138. doi: 10.3390/ijerph19106138 (PMC9140521; doi:10.3390/ijerph19106138)
Supplement: Supplementary file 1 [file ijerph-19-06138-s001.zip]

Archive with 1 entries (1 files):
- ijerph-1678279-supplementary.pdf
